# Supplementary material for: Uptake, Elimination and Metabolism of Brominated Dibenzofurans in Mice
Source: Toxics. 2024 Sep 7;12(9):656. doi: 10.3390/toxics12090656 (PMC11435657; doi:10.3390/toxics12090656)
Supplement: Supplementary file 1 [file toxics-12-00656-s001.zip]

Archive with 1 entries (1 files):
- toxics-3159533-supplementary.pdf
